# Supplementary material for: On the Kinematics of the Forward-Facing Venetian-Style Rowing Technique
Source: Bioengineering (Basel). 2023 Feb 28;10(3):310. doi: 10.3390/bioengineering10030310 (PMC10045323; doi:10.3390/bioengineering10030310)
Supplement: Supplementary file 1 [file bioengineering-10-00310-s001.zip]

Archive with 1 entries (1 files):
- bioengineering-2114540-supplementary.pdf
